# Supplementary material for: Comprehensive Investigation of Ginsenosides in the Steamed Panax quinquefolius with Different Processing Conditions Using LC-MS
Source: Molecules. 2024 Jan 28;29(3):623. doi: 10.3390/molecules29030623 (PMC10856252; doi:10.3390/molecules29030623)
Supplement: Supplementary file 1 [file molecules-29-00623-s001.zip]

Archive with 2 entries (2 files):
- molecules-2828833-supplementary.pdf
- Supplementary Table S1-S2.xlsx
